# Supplementary material for: Incidence of haematological malignancies in Kosovo—A post "uranium war" concern
Source: PLoS One. 2020 May 4;15(5):e0232063. doi: 10.1371/journal.pone.0232063 (PMC7197787; doi:10.1371/journal.pone.0232063)
Supplement: S1 Table — (XLSX) [file pone.0232063.s001.xlsx]

## Sheet: S1 Table
S1 Table. Estimate of the resident population in Kosovo for the period 1995-2015
Annual estimates of the Kosovo Statistical Agency where used for the period 2011-2015
Year	1995	1996	1997	1998	1999	2000	2001
Population	1.52115e+06	1.54315e+06	1.56207e+06	1.58543e+06	1.61177e+06	1.64926e+06	1.70144e+06
Year	2002	2003	2004	2005	2006	2007	2008
Population	1.6101e+06	1.63025e+06	1.65344e+06	1.67474e+06	1.69224e+06	1.70967e+06	1.72893e+06
Year	2009	2010	2011	2012	2013	2014	2015
Population	1749541	1774020	1798645	1815606	1820631	1804944	1771604
