# Supplementary material for: Incidence of haematological malignancies in Kosovo—A post "uranium war" concern
Source: PLoS One. 2020 May 4;15(5):e0232063. doi: 10.1371/journal.pone.0232063 (PMC7197787; doi:10.1371/journal.pone.0232063)
Supplement: S2 Table — (XLSX) [file pone.0232063.s002.xlsx]

## Sheet: Tab A
S2A Table. Average numbers of DU rounds per km2 by municipality													Attacks with known #rounds		Attacks with unknown #rounds
Municipality	Deçan	Dragash	Ferizaj	Fushë Kosovë	Gjakovë	Gjilan	Drenas				Municipality	km2	Attacks	Rounds	Attacks	Estimated #rounds	Rounds/km2
Rounds/km2	12.9388	6.67742	6.09675	0	13.8454	0.673996	1.34238				Deçan	371.75	14	4810			12.9388
Municipality	Istog	Kaçanik	Kamenicë	Klinë	Lipjan	Malishevë	Mitrovicë				Dragash	433.85	9	2550	1	347	6.67742
Rounds/km2	1.54063	0	0.191344	1.52094	0	0	2.05521				Ferizaj	344.61	5	1060	3	1041	6.09675
Municipality	Novobërdë	Obiliq	Pejë	Podujevë	Prishtinë	Prizren	Rahovec				Fushë Kosovë	95.17					0
Rounds/km2	1.84661	0	3.84979	1.976	0.606686	6.10379	3.31279				Gjakovë	586.62	18	6387	5	1735	13.8454
Municipality	Shtërpcë	Shtime	Skenderaj	Suharekë	Viti	Vushtrri					Gjilan	514.84	0	0	1	347	0.673996
Rounds/km2	0	1.11591	3.37634	2.68668	1.45694	0					Gllogoc	275.63	1	370			1.34238
											Istog	454.36	1	700			1.54063
											Kaçanik	294.39	0	0			0
											Kamenicë	522.62	1	100			0.191344
											Klinë	309.02	2	470			1.52094
											Lipjan	401.05					0
											Malishevë	306.42					0
											Mitrovicë	326	1	670			2.05521
											Novobërdë	81.23	1	150			1.84661
											Obiliq	104.84					0
											Pejë	602.63	2	2320			3.84979
											Podujevë	632.59	3	1250			1.976
											Prishtinë	571.96			1	347	0.606686
											Prizren	637.8	11	3546	1	347	6.10379
											Rahovec	275.9	3	220	2	694	3.31279
											Shtërpcë	247.7					0
											Shtime	134.42	1	150			1.11591
											Skenderaj	374.37	1	570	2	694	3.37634
											Suharekë	361.04	1	970			2.68668
											Viti	293.08	1	80	1	347	1.45694
											Vushtri	344.85	0	0			0
												9898.74	76	26373	17	5899
													Av. Hits/location	347
																	32272

## Sheet: Tab B
S2B Table. Average numbers of DU rounds per km2 by region												Attacks with known #rounds		Attacks with unknown #rounds
Region	km2	Attacks	Rounds	Attacks	Estimated #rounds	Rounds/km2				Municipality	km2	Attacks	Rounds	Attacks	Estimated #rounds	Rounds/km2
Ferizaj	1422.17	6	1210	3	1041	1.58279				Deçan	371.75	14	4810			12.9388
Gjakovë	1168.94	21	6607	7	2429	7.73008				Dragash	433.85	9	2550	1	347	6.67742
Gjilan	1411.77	3	330	2	694	0.725331				Ferizaj	344.61	5	1060	3	1041	6.09675
Mitrovicë	1045.22	2	1240	2	694	1.85033				Fushë Kosovë	95.17					0
Pejë	1737.76	19	8300	0	0	4.77626				Gjakovë	586.62	18	6387	5	1735	13.8454
Prishtinë	1680.19	4	1620	1	347	1.1707				Gjilan	514.84	0	0	1	347	0.673996
Prizren	1432.69	21	7066	2	694	5.41638				Gllogoc	275.63	1	370			1.34238
	9898.74	76	26373	17	5899	3.26021				Istog	454.36	1	700			1.54063
										Kaçanik	294.39	0	0			0
										Kamenicë	522.62	1	100			0.191344
										Klinë	309.02	2	470			1.52094
										Lipjan	401.05					0
										Malishevë	306.42					0
										Mitrovicë	326	1	670			2.05521
										Novobërdë	81.23	1	150			1.84661
										Obiliq	104.84					0
										Pejë	602.63	2	2320			3.84979
										Podujevë	632.59	3	1250			1.976
										Prishtinë	571.96			1	347	0.606686
										Prizren	637.8	11	3546	1	347	6.10379
										Rahovec	275.9	3	220	2	694	3.31279
										Shtërpcë	247.7					0
										Shtime	134.42	1	150			1.11591
										Skenderaj	374.37	1	570	2	694	3.37634
										Suharekë	361.04	1	970			2.68668
										Viti	293.08	1	80	1	347	1.45694
										Vushtri	344.85	0	0			0
											9898.74	76	26373	17	5899
												Av. Hits/location	347
																32272
