# Supplementary material for: Incidence of haematological malignancies in Kosovo—A post "uranium war" concern
Source: PLoS One. 2020 May 4;15(5):e0232063. doi: 10.1371/journal.pone.0232063 (PMC7197787; doi:10.1371/journal.pone.0232063)
Supplement: S3 Table — Supporting file for Table 2 and Fig 2. (XLSX) [file pone.0232063.s003.xlsx]

## Sheet: Tab A
S3A Table. Incidence of hematological malignancies by regions and time periods
	Leukemia					Hodgkin Lymphoma					Non-Hodgkin Lymphoma					Myeloma Multiplex					All malignancies
Region	1995-1998	2000-2003	2004-2007	2008-2011	2012-2015	1995-1998	2000-2003	2004-2007	2008-2011	2012-2015	1995-1998	2000-2003	2004-2007	2008-2011	2012-2015	1995-1998	2000-2003	2004-2007	2008-2011	2012-2015	1995-1998	2000-2003	2004-2007	2008-2011	2012-2015
Ferizaj	1.72434	1.01432	2.33293	2.73866	3.55011	0.507159	0.608591	0.811454	1.01432	1.62291	1.11575	0.710023	0.811454	1.52148	1.9272	0.405727	0.202864	0.507159	0.405727	1.01432	3.75298	2.5358	4.463	5.68018	8.11454
Gjakovë	0.486909	2.79973	3.04318	3.65182	3.53009	0.486909	0.121727	0.486909	0.121727	0.852092	0.243455	0.973819	0.973819	1.82591	1.46073	0.243455	0.486909	0.486909	0.365182	0.973819	1.46073	4.38218	4.99082	5.96464	6.81673
Gjilan	1.4613	1.4613	2.52407	2.25838	2.92261	0.398538	0.265692	1.06277	0.265692	0.265692	1.06277	0.929921	1.19561	1.59415	1.99269	0.398538	0.132846	0.398538	0.664229	0.398538	3.32115	2.78976	5.18099	4.78245	5.57953
Mitrovicë	1.42756	2.98489	3.63378	2.46578	3.63378	0.519111	0.389333	1.42756	0.519111	0.778667	1.03822	1.55733	0.778667	2.20622	2.46578	0.648889	0.259556	1.03822	0.778667	2.46578	3.63378	5.19111	6.87822	5.96978	9.344
Pejë	0.680772	1.81539	1.81539	2.83655	3.74425	0.56731	1.02116	0.453848	1.24808	1.13462	0.680772	2.04232	0.907696	2.15578	2.49616	0.226924	0.340386	0.56731	0.453848	0.680772	2.15578	5.21925	3.74425	6.69426	8.05581
Prishtinë	3.23323	2.07415	2.56218	3.05022	3.78227	0.915065	0.671048	0.793056	0.854061	0.854061	0.793056	1.22009	1.03707	1.4641	2.37917	0.488035	0.366026	0.488035	0.610043	0.854061	5.42939	4.33131	4.88035	5.97842	7.86956
Prizren	1.44401	2.16601	2.43676	2.25626	1.89526	0.270751	0.451252	0.902504	0.451252	1.26351	0.992755	0.992755	0.722003	1.26351	1.26351	0.0902504	0.180501	0.270751	0.361002	0.812254	2.79776	3.79052	4.33202	4.33202	5.23452

## Sheet: Tab B
S3B Table. Average annual incidence of hematological malignancies by municipalities and regions and time periods
	Leukemia					Hodgkin Lymphoma					Non-Hodgkin Lymphoma					Myeloma Multiplex					All malignancies
	1995-1998	2000-2003	2004-2007	2008-2011	2012-2015	1995-1998	2000-2003	2004-2007	2008-2011	2012-2015	1995-1998	2000-2003	2004-2007	2008-2011	2012-2015	1995-1998	2000-2003	2004-2007	2008-2011	2012-2015	1995-1998	2000-2003	2004-2007	2008-2011	2012-2015
Deçan	1.08453	1.62679	1.08453	3.79585	2.16906	0	1.08453	1.62679	1.08453	2.71132	0.542264	2.71132	0.542264	1.08453	2.16906	0.542264	0	0	0	1.08453	2.16906	5.42264	3.25358	5.9649	8.13396
Dragash	0.735359	2.20608	2.20608	0	0.735359	0.735359	0	0.735359	0.735359	1.47072	3.6768	2.94144	0	1.47072	2.20608	0	0	0	0.735359	1.47072	5.14751	5.14751	2.94144	2.94144	5.88287
Ferizaj	1.61127	1.15091	2.99236	3.45272	3.6829	0.460363	0.690544	0.920726	1.15091	1.84145	1.15091	0.690544	0.690544	0.920726	1.84145	0.230181	0.460363	0.460363	0.230181	0.920726	3.45272	2.99236	5.06399	5.75453	8.28653
Fushë Kosovë	0.688876	0.688876	1.37775	4.13326	2.06663	0	0	0	0	2.06663	0	1.37775	0	1.37775	2.06663	0.688876	0	0.688876	0.688876	0	1.37775	2.06663	2.06663	6.19988	6.19988
Gjakovë	0.793181	3.43712	2.37954	4.2303	3.43712	0.528787	0.264394	0.528787	0	0.793181	0.264394	1.32197	1.05757	2.64394	1.58636	0.264394	0.264394	0.528787	0.528787	1.05757	1.85076	5.28787	4.49469	7.40302	6.87423
Gjilan	1.83054	1.30753	2.09205	2.87657	2.87657	0.261506	0	1.56904	0.261506	0.523013	1.04603	1.30753	0.261506	1.83054	2.87657	0.523013	0.261506	0.261506	0.523013	0.523013	3.66109	2.87657	4.1841	5.49163	6.79916
Gllogoc	3.84412	4.27124	1.28137	4.69836	4.27124	1.7085	1.28137	0	0.427124	0.854248	0	1.28137	2.13562	2.98987	2.13562	0	0	1.28137	0.427124	0.427124	5.55261	6.83399	4.69836	8.54248	7.68823
Istog	0	3.81786	1.90893	1.90893	3.18155	1.27262	0	0	0.63631	0	0.63631	5.09048	1.90893	3.18155	2.54524	0	0.63631	1.27262	0	0	1.90893	9.54466	5.09048	5.72679	5.72679
Kaçanik	1.75185	1.1679	2.33579	1.75185	1.1679	0.583948	0.583948	1.75185	0.583948	0	1.75185	0.583948	0.583948	2.91974	0.583948	0	0	1.1679	0.583948	1.1679	4.08764	2.33579	5.83948	5.83948	2.91974
Kamenicë	1.24261	1.24261	3.10652	1.24261	1.24261	1.24261	1.24261	0.621303	0.621303	0	1.86391	1.24261	2.48521	0.621303	0.621303	0.621303	0	0	0.621303	0.621303	4.97043	3.72782	6.21303	3.10652	2.48521
Klinë	1.29884	0.649418	0.649418	1.29884	7.79302	0.649418	0.649418	0	2.59767	0.649418	0.649418	0	0.649418	5.19534	3.24709	0	0	0	0	0.649418	2.59767	1.29884	1.29884	9.09185	12.3389
Lipjan	2.05673	0.411347	2.05673	2.87943	5.34751	0	0.822693	0	1.23404	2.87943	1.23404	0.822693	0.411347	2.46808	2.46808	1.23404	0	0.411347	0.822693	1.23404	4.52481	2.05673	2.87943	7.40424	11.9291
Malishevë	0	2.28883	2.7466	1.83107	4.1199	0	0	0.457766	0.457766	0.457766	0	0	0.915533	0.915533	0.915533	0	0.915533	0.915533	0.457766	0.915533	0	3.20437	5.03543	3.66213	6.40873
Mitrovicë	1.73831	3.12895	2.78129	1.73831	3.82428	0.347662	0.695323	1.73831	1.04298	0.695323	1.73831	2.08597	0.347662	1.39065	3.82428	0.347662	0	1.39065	0.695323	2.08597	4.17194	5.91025	6.25791	4.86726	10.4298
Novobërdë	0	0	0	0	17.8126	0	0	0	0	0	0	0	8.90631	0	0	0	0	0	0	0	0	0	8.90631	0	17.8126
Obiliq	9.28117	0	2.32029	0	2.32029	1.16015	0	0	0	0	2.32029	1.16015	1.16015	0	2.32029	0	0	0	0	0	12.7616	1.16015	3.48044	0	4.64059
Pejë	0.518403	1.55521	2.59202	3.36962	3.11042	0.518403	1.55521	0.259202	1.03681	1.03681	0.777605	1.29601	0.777605	1.03681	2.33281	0.259202	0.518403	0.777605	1.03681	0.777605	2.07361	4.92483	4.40643	6.48004	7.25765
Podujevë	2.82489	1.69493	3.10738	1.41245	5.0848	0.847467	0.282489	1.69493	1.41245	0.564978	0.847467	1.41245	1.12996	0.847467	3.67236	0	0	0	0	1.41245	4.51983	3.38987	5.93227	3.67236	10.7346
Prishtinë	3.04972	2.07381	2.92773	3.41568	3.53767	0.853921	0.853921	0.853921	0.97591	0.853921	0.97591	1.0979	0.853921	1.46386	1.95182	0.853921	0.731932	0.487955	0.97591	0.97591	5.73347	4.75756	5.12353	6.83137	7.31932
Prizren	1.50037	2.18236	2.59155	2.18236	2.04596	0.272795	0.545589	0.681987	0.409192	0.954782	0.409192	0.954782	0.545589	0.818384	1.09118	0.136397	0.136397	0.136397	0.409192	0.818384	2.31876	3.81913	3.95552	3.81913	4.91031
Rahovec	0.444777	2.22388	4.44777	4.44777	3.11344	0.889553	0	0.444777	0	1.33433	0.444777	1.33433	0.889553	1.33433	1.77911	0.444777	0.444777	0	0	0.889553	2.22388	4.00299	5.7821	5.7821	7.11642
Shtërpc	0	0	0	0	3.59764	0	0	0	3.59764	0	0	0	3.59764	0	0	0	0	0	0	0	0	0	3.59764	3.59764	3.59764
Shtime	1.82989	1.82989	0.914947	1.82989	2.74484	1.82989	0	0.914947	0	0.914947	0	0.914947	1.82989	0	3.65979	0	0	0	0	0.914947	3.65979	2.74484	3.65979	1.82989	8.23452
Skenderaj	0.983129	3.93252	5.89878	3.44095	2.94939	0.491565	0.491565	1.47469	0.491565	0.491565	0.491565	0.983129	0.491565	2.94939	1.96626	0.491565	0.491565	0.491565	1.47469	2.94939	2.45782	5.89878	8.3566	8.3566	8.3566
Suharekë	1.67442	2.09303	2.09303	3.76746	2.09303	0	0.418606	1.67442	0.418606	2.09303	1.25582	0	1.67442	2.51164	1.25582	0	0.418606	0.837212	0	0.418606	2.93024	2.93024	6.27909	6.6977	5.86049
Viti	1.00922	2.01845	3.02767	2.01845	3.53229	0	0	0.504612	0	0	0.504612	0	1.51384	2.01845	1.51384	0	0	1.00922	1.00922	0	1.51384	2.01845	6.05535	5.04612	5.04612
Vushtri	1.43123	2.14684	2.86246	2.50465	3.93588	0.715615	0	1.07342	0	1.07342	0.715615	1.43123	1.43123	2.50465	1.43123	1.07342	0.357807	1.07342	0.357807	2.50465	3.93588	3.93588	6.44053	5.36711	8.94518
	Leukemia					Hodgkin Lymphoma					Non-Hodgkin Lymphoma					Myeloma Multiplex					All malignancies
	1995-1998	2000-2003	2004-2007	2008-2011	2012-2015	1995-1998	2000-2003	2004-2007	2008-2011	2012-2015	1995-1998	2000-2003	2004-2007	2008-2011	2012-2015	1995-1998	2000-2003	2004-2007	2008-2011	2012-2015	1995-1998	2000-2003	2004-2007	2008-2011	2012-2015
Ferizaj	1.72434	1.01432	2.33293	2.73866	3.55011	0.507159	0.608591	0.811454	1.01432	1.62291	1.11575	0.710023	0.811454	1.52148	1.9272	0.405727	0.202864	0.507159	0.405727	1.01432	3.75298	2.5358	4.463	5.68018	8.11454
Gjakovë	0.486909	2.79973	3.04318	3.65182	3.53009	0.486909	0.121727	0.486909	0.121727	0.852092	0.243455	0.973819	0.973819	1.82591	1.46073	0.243455	0.486909	0.486909	0.365182	0.973819	1.46073	4.38218	4.99082	5.96464	6.81673
Gjilan	1.4613	1.4613	2.52407	2.25838	2.92261	0.398538	0.265692	1.06277	0.265692	0.265692	1.06277	0.929921	1.19561	1.59415	1.99269	0.398538	0.132846	0.398538	0.664229	0.398538	3.32115	2.78976	5.18099	4.78245	5.57953
Mitrovicë	1.42756	2.98489	3.63378	2.46578	3.63378	0.519111	0.389333	1.42756	0.519111	0.778667	1.03822	1.55733	0.778667	2.20622	2.46578	0.648889	0.259556	1.03822	0.778667	2.46578	3.63378	5.19111	6.87822	5.96978	9.344
Pejë	0.680772	1.81539	1.81539	2.83655	3.74425	0.56731	1.02116	0.453848	1.24808	1.13462	0.680772	2.04232	0.907696	2.15578	2.49616	0.226924	0.340386	0.56731	0.453848	0.680772	2.15578	5.21925	3.74425	6.69426	8.05581
Prishtinë	3.23323	2.07415	2.56218	3.05022	3.78227	0.915065	0.671048	0.793056	0.854061	0.854061	0.793056	1.22009	1.03707	1.4641	2.37917	0.488035	0.366026	0.488035	0.610043	0.854061	5.42939	4.33131	4.88035	5.97842	7.86956
Prizren	1.44401	2.16601	2.43676	2.25626	1.89526	0.270751	0.451252	0.902504	0.451252	1.26351	0.992755	0.992755	0.722003	1.26351	1.26351	0.0902504	0.180501	0.270751	0.361002	0.812254	2.79776	3.79052	4.33202	4.33202	5.23452
Total

## Sheet: Tab C
S3C Table. Frequency of hematological malignancies by municipalities and regions and time periods
	Leukemia					Hodgkin Lymphoma					Non-Hodgkin Lymphoma					Myeloma Multiplex					All malignancies						2011 Census
	1995-1998	2000-2003	2004-2007	2008-2011	2012-2015	1995-1998	2000-2003	2004-2007	2008-2011	2012-2015	1995-1998	2000-2003	2004-2007	2008-2011	2012-2015	1995-1998	2000-2003	2004-2007	2008-2011	2012-2015	1995-1998	2000-2003	2004-2007	2008-2011	2012-2015		Municipality
Deçan	2	3	2	7	4	0	2	3	2	5	1	5	1	2	4	1	0	0	0	2	4	10	6	11	15		Deçan	46103
Dragash	1	3	3	0	1	1	0	1	1	2	5	4	0	2	3	0	0	0	1	2	7	7	4	4	8		Dragash	33997
Ferizaj	7	5	13	15	16	2	3	4	5	8	5	3	3	4	8	1	2	2	1	4	15	13	22	25	36		Ferizaj	108610
Fushë Kosovë	1	1	2	6	3	0	0	0	0	3	0	2	0	2	3	1	0	1	1	0	2	3	3	9	9		Fushë Kosovë	36291
Gjakovë	3	13	9	16	13	2	1	2	0	3	1	5	4	10	6	1	1	2	2	4	7	20	17	28	26		Gjakovë	94556
Gjilan	7	5	8	11	11	1	0	6	1	2	4	5	1	7	11	2	1	1	2	2	14	11	16	21	26		Gjilan	95600
Gllogoc	9	10	3	11	10	4	3	0	1	2	0	3	5	7	5	0	0	3	1	1	13	16	11	20	18		Gllogoc	58531
Istog	0	6	3	3	5	2	0	0	1	0	1	8	3	5	4	0	1	2	0	0	3	15	8	9	9		Istog	39289
Kaçanik	3	2	4	3	2	1	1	3	1	0	3	1	1	5	1	0	0	2	1	2	7	4	10	10	5		Kaçanik	42812
Kamenicë	2	2	5	2	2	2	2	1	1	0	3	2	4	1	1	1	0	0	1	1	8	6	10	5	4		Kamenicë	40238
Klinë	2	1	1	2	12	1	1	0	4	1	1	0	1	8	5	0	0	0	0	1	4	2	2	14	19		Klinë	38496
Lipjan	5	1	5	7	13	0	2	0	3	7	3	2	1	6	6	3	0	1	2	3	11	5	7	18	29		Lipjan	60776
Malishevë	0	5	6	4	9	0	0	1	1	1	0	0	2	2	2	0	2	2	1	2	0	7	11	8	14		Malishevë	54613
Mitrovicë	5	9	8	5	11	1	2	5	3	2	5	6	1	4	11	1	0	4	2	6	12	17	18	14	30		Mitrovicë	71909
Novobërdë	0	0	0	0	2						0	0	1	0	0						0	0	1	0	2		Novobërdë	2807
Obiliq	8	0	2	0	2	1	0	0	0	0	2	1	1	0	2						11	1	3	0	4		Obiliq	21549
Pejë	2	6	10	13	12	2	6	1	4	4	3	5	3	4	9	1	2	3	4	3	8	19	17	25	28		Pejë	96450
Podujevë	10	6	11	5	18	3	1	6	5	2	3	5	4	3	13	0	0	0	0	5	16	12	21	13	38		Podujevë	88499
Prishtinë	25	17	24	28	29	7	7	7	8	7	8	9	7	12	16	7	6	4	8	8	47	39	42	56	60		Prishtinë	204937
Prizren	11	16	19	16	15	2	4	5	3	7	3	7	4	6	8	1	1	1	3	6	17	28	29	28	36		Prizren	183288
Rahovec	1	5	10	10	7	2	0	1	0	3	1	3	2	3	4	1	1	0	0	2	5	9	13	13	16		Rahovec	56208
Shtërpc	0	0	0	0	1	0	0	0	1	0	0	0	1	0	0						0	0	1	1	1		Shtërpc	6949
Shtime	2	2	1	2	3	2	0	1	0	1	0	1	2	0	4	0	0	0	0	1	4	3	4	2	9		Shtime	27324
Skenderaj	2	8	12	7	6	1	1	3	1	1	1	2	1	6	4	1	1	1	3	6	5	12	17	17	17		Skenderaj	50858
Suharekë	4	5	5	9	5	0	1	4	1	5	3	0	4	6	3	0	1	2	0	1	7	7	15	16	14		Suharekë	59722
Viti	2	4	6	4	7	0	0	1	0	0	1	0	3	4	3	0	0	2	2	0	3	4	12	10	10		Viti	49543
Vushtri	4	6	8	7	11	2	0	3	0	3	2	4	4	7	4	3	1	3	1	7	11	11	18	15	25		Vushtri	69870
Kosovo	118	141	180	193	230	39	37	58	47	69	59	83	64	116	140	25	20	36	36	69	241	281	338	392	508		Kosovo	1739825
	Leukemia					Hodgkin Lymphoma					Non-Hodgkin Lymphoma					Myeloma Multiplex					All malignancies
	1995-1998	2000-2003	2004-2007	2008-2011	2012-2015	1995-1998	2000-2003	2004-2007	2008-2011	2012-2015	1995-1998	2000-2003	2004-2007	2008-2011	2012-2015	1995-1998	2000-2003	2004-2007	2008-2011	2012-2015	1995-1998	2000-2003	2004-2007	2008-2011	2012-2015		Region
Ferizaj	17	10	23	27	35	5	6	8	10	16	11	7	8	15	19	4	2	5	4	10	37	25	44	56	80		Ferizaj	246471
Gjakovë	4	23	25	30	29	4	1	4	1	7	2	8	8	15	12	2	4	4	3	8	12	36	41	49	56		Gjakovë	205377
Gjilan	11	11	19	17	22	3	2	8	2	2	8	7	9	12	15	3	1	3	5	3	25	21	39	36	42		Gjilan	188188
Mitrovicë	11	23	28	19	28	4	3	11	4	6	8	12	6	17	19	5	2	8	6	19	28	40	53	46	72		Mitrovicë	192637
Pejë	6	16	16	25	33	5	9	4	11	10	6	18	8	19	22	2	3	5	4	6	19	46	33	59	71		Pejë	220338
Prishtinë	53	34	42	50	62	15	11	13	14	14	13	20	17	24	39	8	6	8	10	14	89	71	80	98	129		Prishtinë	409807
Prizren	16	24	27	25	21	3	5	10	5	14	11	11	8	14	14	1	2	3	4	9	31	42	48	48	58		Prizren	277007

## Sheet: Tab D
S3D Table. Change in incidence of hematological malignancies between 1995-1998 and 2000-2003
	Leukemia	Hodgkin Lymphoma	Non-Hodgkin Lymphoma	Myeloma Multiplex	All malignancies
Deçan	0.542264	1.08453	2.16906	-0.542264	3.25358
Dragash	1.47072	-0.735359	-0.735359	0	0
Ferizaj	-0.460363	0.230181	-0.460363	0.230181	-0.460363
Fushë Kosovë	0	0	1.37775	-0.688876	0.688876
Gjakovë	2.64394	-0.264394	1.05757	0	3.43712
Gjilan	-0.523013	-0.261506	0.261506	-0.261506	-0.784519
Gllogoc	0.427124	-0.427124	1.28137	0	1.28137
Istog	3.81786	-1.27262	4.45417	0.63631	7.63573
Kaçanik	-0.583948	0	-1.1679	0	-1.75185
Kamenicë	0	0	-0.621303	-0.621303	-1.24261
Klinë	-0.649418	0	-0.649418	0	-1.29884
Lipjan	-1.64539	0.822693	-0.411347	-1.23404	-2.46808
Malishevë	2.28883	0	0	0.915533	3.20437
Mitrovicë	1.39065	0.347662	0.347662	-0.347662	1.73831
Novobërdë	0	0	0	0	0
Obiliq	-9.28117	-1.16015	-1.16015	0	-11.6015
Pejë	1.03681	1.03681	0.518403	0.259202	2.85122
Podujevë	-1.12996	-0.564978	0.564978	0	-1.12996
Prishtinë	-0.97591	0	0.121989	-0.121989	-0.97591
Prizren	0.681987	0.272795	0.545589	0	1.50037
Rahovec	1.77911	-0.889553	0.889553	0	1.77911
Shtërpc	0	0	0	0	0
Shtime	0	-1.82989	0.914947	0	-0.914947
Skenderaj	2.94939	0	0.491565	0	3.44095
Suharekë	0.418606	0.418606	-1.25582	0.418606	0
Viti	1.00922	0	-0.504612	0	0.504612
Vushtri	0.715615	-0.715615	0.715615	-0.715615	0
	Change in incidence between 1995-1998 and 2000-2003							Region	Leukemia		Hodgkin Lymphoma		Non-Hodgkin Lymph.		Myeloma Multiplex		All malignancies
	Leukemia	Hodgkin Lymphoma	Non-Hodgkin Lymphoma	Myeloma Multiplex	All malignancies				Diff.	%	Diff.	%	Diff.	%	Diff.	%	Diff.	%
Ferizaj	-0.710023	0.101432	-0.405727	-0.202864	-1.21718			Ferizaj	-0.710023	-0.411765	0.101432	0.2	-0.405727	-0.363636	-0.202864	-0.5	-1.21718	-0.324324
Gjakovë	2.31282	-0.365182	0.730364	0.243455	2.92146			Gjakovë	2.31282	4.75	-0.365182	-0.75	0.730364	3	0.243455	1	2.92146	2
Gjilan	0	-0.132846	-0.132846	-0.265692	-0.531384			Gjilan	0	0	-0.132846	-0.333333	-0.132846	-0.125	-0.265692	-0.666667	-0.531384	-0.16
Mitrovicë	1.55733	-0.129778	0.519111	-0.389333	1.55733			Mitrovicë	1.55733	1.09091	-0.129778	-0.25	0.519111	0.5	-0.389333	-0.6	1.55733	0.428571
Pejë	1.13462	0.453848	1.36154	0.113462	3.06348			Pejë	1.13462	1.66667	0.453848	0.8	1.36154	2	0.113462	0.5	3.06348	1.42105
Prishtinë	-1.15908	-0.244017	0.42703	-0.122009	-1.09808			Prishtinë	-1.15908	-0.358491	-0.244017	-0.266667	0.42703	0.538462	-0.122009	-0.25	-1.09808	-0.202247
Prizren	0.722003	0.180501	0	0.0902504	0.992755			Prizren	0.722003	0.5	0.180501	0.666667	0	0	0.0902504	1	0.992755	0.354839

## Sheet: Tab E
S3E Table. Change in incidence of hematological malignancies between 1995-1998 and 2012-2015
	Change in incidence between 1995-1998 and 2012-2015
	Leukemia	Hodgkin Lymphoma	Non-Hodgkin Lymphoma	Myeloma Multiplex	All malignancies
Deçan	1.08453	2.71132	1.62679	0.542264	5.9649
Dragash	0	0.735359	-1.47072	1.47072	0.735359
Ferizaj	2.07163	1.38109	0.690544	0.690544	4.83381
Fushë Kosovë	1.37775	2.06663	2.06663	-0.688876	4.82213
Gjakovë	2.64394	0.264394	1.32197	0.793181	5.02348
Gjilan	1.04603	0.261506	1.83054	0	3.13808
Gllogoc	0.427124	-0.854248	2.13562	0.427124	2.13562
Istog	3.18155	-1.27262	1.90893	0	3.81786
Kaçanik	-0.583948	-0.583948	-1.1679	1.1679	-1.1679
Kamenicë	0	-1.24261	-1.24261	0	-2.48521
Klinë	6.49418	0	2.59767	0.649418	9.74127
Lipjan	3.29077	2.87943	1.23404	0	7.40424
Malishevë	4.1199	0.457766	0.915533	0.915533	6.40873
Mitrovicë	2.08597	0.347662	2.08597	1.73831	6.25791
Novobërdë	17.8126	0	0	0	17.8126
Obiliq	-6.96088	-1.16015	0	0	-8.12103
Pejë	2.59202	0.518403	1.55521	0.518403	5.18403
Podujevë	2.25991	-0.282489	2.82489	1.41245	6.21476
Prishtinë	0.487955	0	0.97591	0.121989	1.58585
Prizren	0.545589	0.681987	0.681987	0.681987	2.59155
Rahovec	2.66866	0.444777	1.33433	0.444777	4.89254
Shtërpc	3.59764	0	0	0	3.59764
Shtime	0.914947	-0.914947	3.65979	0.914947	4.57473
Skenderaj	1.96626	0	1.47469	2.45782	5.89878
Suharekë	0.418606	2.09303	0	0.418606	2.93024
Viti	2.52306	0	1.00922	0	3.53229
Vushtri	2.50465	0.357807	0.715615	1.43123	5.0093
	Change in incidence between 1995-1998 and 2012-2015							Region	Leukemia		Hodgkin Lymphoma		Non-Hodgkin Lymph.		Myeloma Multiplex		All malignancies
	Leukemia	Hodgkin Lymphoma	Non-Hodgkin Lymphoma	Myeloma Multiplex	All malignancies				Diff.	%	Diff.	%	Diff.	%	Diff.	%	Diff.	%
Ferizaj	1.82577	1.11575	0.811454	0.608591	4.36157			Ferizaj	1.82577	1.05882	1.11575	2.2	0.811454	0.727273	0.608591	1.5	4.36157	1.16216
Gjakovë	3.04318	0.365182	1.21727	0.730364	5.356			Gjakovë	3.04318	6.25	0.365182	0.75	1.21727	5	0.730364	3	5.356	3.66667
Gjilan	1.4613	-0.132846	0.929921	0	2.25838			Gjilan	1.4613	1	-0.132846	-0.333333	0.929921	0.875	0	0	2.25838	0.68
Mitrovicë	2.20622	0.259556	1.42756	1.81689	5.71022			Mitrovicë	2.20622	1.54545	0.259556	0.5	1.42756	1.375	1.81689	2.8	5.71022	1.57143
Pejë	3.06348	0.56731	1.81539	0.453848	5.90003			Pejë	3.06348	4.5	0.56731	1	1.81539	2.66667	0.453848	2	5.90003	2.73684
Prishtinë	0.549039	-0.0610043	1.58611	0.366026	2.44017			Prishtinë	0.549039	0.169811	-0.0610043	-0.0666667	1.58611	2	0.366026	0.75	2.44017	0.449438
Prizren	0.451252	0.992755	0.270751	0.722003	2.43676			Prizren	0.451252	0.3125	0.992755	3.66667	0.270751	0.272727	0.722003	8	2.43676	0.870968

## Sheet: Tab F
S3F Table. Average annual incidence rates/100 000 of HM combined by regions and time periods, 1995-2015.
Regions	1995-1998	2000-2003	2004-2007	2008-2011	2012-2015
Ferizaj	3.75298	2.5358	4.463	5.68018	8.11454
Gjakovë	1.46073	4.38218	4.99082	5.96464	6.81673
Gjilan	3.32115	2.78976	5.18099	4.78245	5.57953
Mitrovicë	3.63378	5.19111	6.87822	5.96978	9.344
Pejë	2.15578	5.21925	3.74425	6.69426	8.05581
Prishtinë	5.42939	4.33131	4.88035	5.97842	7.86956
Prizren	2.79776	3.79052	4.33202	4.33202	5.23452
