# Supplementary material for: Incidence of haematological malignancies in Kosovo—A post "uranium war" concern
Source: PLoS One. 2020 May 4;15(5):e0232063. doi: 10.1371/journal.pone.0232063 (PMC7197787; doi:10.1371/journal.pone.0232063)
Supplement: S4 Table — Supporting file for Table 1 and Fig 1. (XLSX) [file pone.0232063.s004.xlsx]

## Sheet: Tab A
S4A Table. Frequency of hematological malignancies in Kosovo by gender 1995-2015
	ALL					MALE					FEMALE
Year of diagnosis	Hodgkin Lymphoma	Leukemia	Myeloma Multiplex	Non-Hodgkin Lymphoma	Total	Hodgkin Lymphoma	Leukemia	Myeloma Multiplex	Non-Hodgkin Lymphoma	Total	Hodgkin Lymphoma	Leukemia	Myeloma Multiplex	Non-Hodgkin Lymphoma	Total
1995	9	27	3	10	49	6	16	2	7	31	3	11	1	3	18
1996	11	22	6	21	60	6	10	3	9	28	5	12	3	12	33
1997	10	37	9	16	72	7	15	4	7	33	3	22	5	9	39
1998	9	32	7	13	61	8	16	5	7	36	1	16	2	6	25
1999	1	27	3	4	35	0	16	1	2	19	1	11	2	2	16
2000	9	33	5	11	58	6	18	3	6	33	3	15	2	5	25
2001	12	35	6	24	77	7	26	3	14	50	5	8	3	10	26
2002	9	38	3	25	75	6	21	1	13	41	3	17	2	12	34
2003	7	35	6	23	71	6	16	2	8	32	1	19	4	15	39
2004	13	45	8	14	80	9	28	6	11	54	4	17	2	3	26
2005	19	40	9	16	84	7	19	4	9	39	12	21	5	7	45
2006	13	41	8	14	76	7	23	4	9	43	6	18	4	5	33
2007	13	54	11	20	98	5	25	5	10	45	8	29	6	10	53
2008	6	50	10	19	85	3	30	6	12	51	3	20	4	7	34
2009	12	47	8	27	94	9	28	4	18	59	3	19	4	9	35
2010	14	49	13	36	112	9	29	7	22	67	5	20	6	14	45
2011	15	47	5	34	101	9	30	4	16	59	6	17	1	18	42
2012	8	47	11	31	97	6	29	7	20	62	2	18	4	11	35
2013	29	60	21	26	136	21	37	13	11	82	8	23	8	15	54
2014	21	57	17	43	138	10	29	12	24	75	11	28	5	19	63
2015	11	67	20	41	139	5	43	12	27	87	6	24	8	14	52
	251	890	189	468	1798	152	504	108	262	1026	99	385	81	206	772

## Sheet: Tab B
S4B Table. Frequency of hematological malignancies in Kosovo by age and gender 2011-2015
2011
Leukemia					Hodgkin Lymphoma					Non-Hodgkin Lymphoma					Myeloma Multiplex										All malignancies
Age	M	F	T		Age	M	F	T		Age	M	F	T		Age	M	F	T							Age	M	F	T
0-4	3	1	4		0-4	0	0	0		0-4	0	0	0		0-4	0	0	0							0-4	3	1	4
5-9	3	2	5		5-9	1	1	2		5-9	0	0	0		5-9	0	0	0							5-9	4	3	7
10-14	3	0	3		10-14	1	1	2		10-14	0	0	0		10-14	0	0	0							10-14	4	1	5
15-19	6	4	10		15-19	0	1	1		15-19	1	1	2		15-19	0	0	0							15-19	7	6	13
20-24	1	0	1		20-24	0	0	0		20-24	0	0	0		20-24	0	0	0							20-24	1	0	1
25-29	0	0	0		25-29	1	0	1		25-29	1	0	1		25-29	0	0	0							25-29	2	0	2
30-34	0	1	1		30-34	0	1	1		30-34	0	0	0		30-34	0	0	0							30-34	0	2	2
35-39	0	0	0		35-39	0	0	0		35-39	0	1	1		35-39	1	0	1							35-39	1	1	2
40-44	1	0	1		40-44	0	1	1		40-44	2	0	2		40-44	1	0	1							40-44	4	1	5
45-49	1	3	4		45-49	1	0	1		45-49	1	3	4		45-49	0	0	0							45-49	3	6	9
50-54	2	1	3		50-54	0	0	0		50-54	0	4	4		50-54	0	0	0							50-54	2	5	7
55-59	3	1	4		55-59	1	0	1		55-59	1	2	3		55-59	1	1	2							55-59	6	4	10
60-64	1	2	3		60-64	2	0	2		60-64	3	2	5		60-64	0	0	0							60-64	6	4	10
65-69	1	1	2		65-69	2	0	2		65-69	5	3	8		65-69	0	0	0							65-69	8	4	12
70-74	2	0	2		70-74	0	1	1		70-74	1	0	1		70-74	0	0	0							70-74	3	1	4
75+	3	1	4		75+	0	0	0		75+	1	1	2		75+	1	0	1							75+	5	2	7
Total	30	17	47		Total	9	6	15		Total	16	17	33		Total	4	1	5							Total	59	41	100
2012
Leukemia					Hodgkin Lymphoma					Non-Hodgkin Lymphoma					Myeloma Multiplex										All malignancies
Age	M	F	T		Age	M	F	T		Age	M	F	T		Age	M	F	T							Age	M	F	T
0-4	5	2	7		0-4	0	0	0		0-4	0	0	0		0-4	0	0	0							0-4	5	2	7
5-9	2	2	4		5-9	0	0	0		5-9	0	0	0		5-9	0	0	0							5-9	2	2	4
10-14	2	0	2		10-14	0	0	0		10-14	1	0	1		10-14	0	0	0							10-14	3	0	3
15-19	4	0	4		15-19	0	0	0		15-19	2	0	2		15-19	0	0	0							15-19	6	0	6
20-24	0	1	1		20-24	0	0	0		20-24	0	0	0		20-24	0	0	0							20-24	0	1	1
25-29	1	0	1		25-29	0	0	0		25-29	0	0	0		25-29	0	0	0							25-29	1	0	1
30-34	0	1	1		30-34	1	1	2		30-34	1	1	2		30-34	0	0	0							30-34	2	3	5
35-39	0	2	2		35-39	1	1	2		35-39	0	0	0		35-39	0	0	0							35-39	1	3	4
40-44	1	1	2		40-44	1	0	1		40-44	1	0	1		40-44	0	1	1							40-44	3	2	5
45-49	0	2	2		45-49	1	0	1		45-49	1	0	1		45-49	1	0	1							45-49	3	2	5
50-54	1	3	4		50-54	0	0	0		50-54	2	3	5		50-54	2	0	2							50-54	5	6	11
55-59	2	0	2		55-59	0	0	0		55-59	1	2	3		55-59	0	1	1							55-59	3	3	6
60-64	5	1	6		60-64	2	0	2		60-64	3	1	4		60-64	1	1	2							60-64	11	3	14
65-69	1	1	2		65-69	0	0	0		65-69	6	2	8		65-69	3	1	4							65-69	10	4	14
70-74	2	1	3		70-74	0	0	0		70-74	1	1	2		70-74	0	0	0							70-74	3	2	5
75+	3	1	4		75+	0	0	0		75+	1	1	2		75+	0	0	0							75+	4	2	6
Total	29	18	47		Total	6	2	8		Total	20	11	31		Total	7	4	11							Total	62	35	97
2013
Leukemia					Hodgkin Lymphoma					Non-Hodgkin Lymphoma					Myeloma Multiplex										All malignancies
Age	M	F	T		Age	M	F	T		Age	M	F	T		Age	M	F	T							Age	M	F	T
0-4	6	5	11		0-4	0	0	0		0-4	0	1	1		0-4	0	0	0							0-4	6	6	12
5-9	1	2	3		5-9	0	0	0		5-9	1	0	1		5-9	0	0	0							5-9	2	2	4
10-14	3	4	7		10-14	2	1	3		10-14	1	1	2		10-14	0	0	0							10-14	6	6	12
15-19	2	0	2		15-19	2	0	2		15-19	0	0	0		15-19	0	0	0							15-19	4	0	4
20-24	1	2	3		20-24	3	0	3		20-24	0	0	0		20-24	1	0	1							20-24	5	2	7
25-29	1	1	2		25-29	1	1	2		25-29	1	0	1		25-29	0	0	0							25-29	3	2	5
30-34	0	2	2		30-34	2	1	3		30-34	0	1	1		30-34	0	1	1							30-34	2	5	7
35-39	0	0	0		35-39	2	0	2		35-39	0	0	0		35-39	0	0	0							35-39	2	0	2
40-44	2	0	2		40-44	0	1	1		40-44	0	2	2		40-44	1	0	1							40-44	3	3	6
45-49	3	1	4		45-49	2	0	2		45-49	0	1	1		45-49	2	4	6							45-49	7	6	13
50-54	0	1	1		50-54	1	1	2		50-54	4	1	5		50-54	0	1	1							50-54	5	4	9
55-59	3	2	5		55-59	5	0	5		55-59	0	2	2		55-59	0	0	0							55-59	8	4	12
60-64	1	1	2		60-64	0	1	1		60-64	0	1	1		60-64	3	1	4							60-64	4	4	8
65-69	3	0	3		65-69	1	0	1		65-69	1	2	3		65-69	2	1	3							65-69	7	3	10
70-74	7	0	7		70-74	0	2	2		70-74	1	1	2		70-74	1	0	1							70-74	9	3	12
75+	4	2	6		75+	0	0	0		75+	2	2	4		75+	3	0	3							75+	9	4	13
Total	37	23	60		Total	21	8	29		Total	11	15	26		Total	13	8	21							Total	82	54	136
2014
Leukemia					Hodgkin Lymphoma					Non-Hodgkin Lymphoma					Myeloma Multiplex										All malignancies
Age	M	F	T		Age	M	F	T		Age	M	F	T		Age	M	F	T							Age	M	F	T
0-4	5	3	8		0-4	0	0	0		0-4	0	0	0		0-4	0	0	0							0-4	5	3	8
5-9	3	1	4		5-9	0	0	0		5-9	0	0	0		5-9	0	0	0							5-9	3	1	4
10-14	1	0	1		10-14	0	0	0		10-14	0	0	0		10-14	0	0	0							10-14	1	0	1
15-19	1	1	2		15-19	1	0	1		15-19	0	1	1		15-19	0	0	0							15-19	2	2	4
20-24	3	1	4		20-24	1	0	1		20-24	0	0	0		20-24	0	0	0							20-24	4	1	5
25-29	1	1	2		25-29	0	0	0		25-29	0	0	0		25-29	0	0	0							25-29	1	1	2
30-34	0	1	1		30-34	1	2	3		30-34	2	0	2		30-34	1	0	1							30-34	4	3	7
35-39	1	1	2		35-39	0	1	1		35-39	0	1	1		35-39	0	0	0							35-39	1	3	4
40-44	1	4	5		40-44	1	1	2		40-44	3	1	4		40-44	0	1	1							40-44	5	7	12
45-49	2	1	3		45-49	2	1	3		45-49	0	1	1		45-49	0	0	0							45-49	4	3	7
50-54	2	2	4		50-54	1	1	2		50-54	5	6	11		50-54	1	0	1							50-54	9	9	18
55-59	3	3	6		55-59	0	2	2		55-59	3	3	6		55-59	1	0	1							55-59	7	8	15
60-64	1	2	3		60-64	0	2	2		60-64	2	0	2		60-64	2	1	3							60-64	5	5	10
65-69	2	2	4		65-69	0	0	0		65-69	3	2	5		65-69	3	1	4							65-69	8	5	13
70-74	1	3	4		70-74	2	1	3		70-74	3	1	4		70-74	4	1	5							70-74	10	6	16
75+	2	1	3		75+	1	0	1		75+	3	3	6		75+	0	1	1							75+	6	5	11
Total	29	27	56		Total	10	11	21		Total	24	19	43		Total	12	5	17							Total	75	62	137
2015
Leukemia					Hodgkin Lymphoma					Non-Hodgkin Lymphoma					Myeloma Multiplex										All malignancies
Age	M	F	T		Age	M	F	T		Age	M	F	T		Age	M	F	T							Age	M	F	T
0-4	2	2	4		0-4	0	0	0		0-4	0	0	0		0-4	0	0	0							0-4	2	2	4
5-9	5	2	7		5-9	1	0	1		5-9	1	0	1		5-9	0	0	0							5-9	7	2	9
10-14	0	0	0		10-14	1	0	1		10-14	1	0	1		10-14	0	0	0							10-14	2	0	2
15-19	3	1	4		15-19	0	0	0		15-19	2	0	2		15-19	0	0	0							15-19	5	1	6
20-24	0	3	3		20-24	0	3	3		20-24	1	0	1		20-24	0	0	0							20-24	1	6	7
25-29	1	2	3		25-29	0	0	0		25-29	1	1	2		25-29	0	0	0							25-29	2	3	5
30-34	0	2	2		30-34	0	0	0		30-34	2	2	4		30-34	0	0	0							30-34	2	4	6
35-39	1	0	1		35-39	1	0	1		35-39	2	0	2		35-39	0	0	0							35-39	4	0	4
40-44	2	0	2		40-44	0	0	0		40-44	1	0	1		40-44	1	1	2							40-44	4	1	5
45-49	3	1	4		45-49	0	0	0		45-49	2	1	3		45-49	1	0	1							45-49	6	2	8
50-54	1	2	3		50-54	0	0	0		50-54	1	0	1		50-54	3	0	3							50-54	5	2	7
55-59	2	1	3		55-59	0	0	0		55-59	2	1	3		55-59	0	1	1							55-59	4	3	7
60-64	6	2	8		60-64	1	0	1		60-64	2	1	3		60-64	2	2	4							60-64	11	5	16
65-69	6	2	8		65-69	0	1	1		65-69	2	5	7		65-69	2	1	3							65-69	10	9	19
70-74	5	1	6		70-74	1	2	3		70-74	4	2	6		70-74	2	2	4							70-74	12	7	19
75+	6	3	9		75+	0	0	0		75+	3	1	4		75+	1	1	2							75+	10	5	15
Total	43	24	67		Total	5	6	11		Total	27	14	41		Total	12	8	20							Total	87	52	139

## Sheet: Tab C
S4C Table. Average annual age-specific rates for HM in Kosovo for the period 2011- 2015
		Age	Leukemia	Hodgkin Lymphoma	Non-Hodgkin Lymphoma	Myeloma Multiplex
		0-4	4.60584	0	0.134964	0
		5-9	3.00838	0.381674	0.268096	0
		10-14	1.46675	0.682525	0.45797	0
		15-19	2.47637	0.450968	0.788128	0
		20-24	1.4023	0.81309	0.114812	0.117508
		25-29	1.06669	0.410213	0.534841	0
		30-34	1.05254	1.3508	1.35473	0.300449
		35-39	0.776519	0.931492	0.623844	0.157204
		40-44	2.03532	0.861516	1.71058	1.02065
		45-49	3.32461	1.37044	1.96834	1.55926
		50-54	3.3925	0.888219	5.87377	1.5488
		55-59	5.45854	2.19717	4.61833	1.38669
		60-64	7.42998	2.75395	5.18626	4.3356
		65-69	7.82179	1.69129	13.0173	5.80719
		70-74	11.6291	4.69528	7.83323	5.13984
		75+	10.9955	0.405795	7.55949	2.94314
